# Supplementary material for: HoBi-like Pestivirus Is Highly Prevalent in Cattle Herds in the Amazon Region (Northern Brazil)
Source: Viruses. 2023 Feb 6;15(2):453. doi: 10.3390/v15020453 (PMC9965828; doi:10.3390/v15020453)
Supplement: Supplementary file 1 [file viruses-15-00453-s001.zip]

Archive with 2 entries (2 files):
- Suplementary Table S3.pdf
- Supplementary Materials.pdf
